# Supplementary material for: Temozolomide, Simvastatin and Acetylshikonin Combination Induces Mitochondrial-Dependent Apoptosis in GBM Cells, Which Is Regulated by Autophagy
Source: Biology (Basel). 2023 Feb 14;12(2):302. doi: 10.3390/biology12020302 (PMC9953749; doi:10.3390/biology12020302)
Supplement: Supplementary file 1 [file biology-12-00302-s001.zip]

Archive with 1 entries (1 files):
- biology-2186695-supplementary.ppt
